# Supplementary material for: A case of microsatellite instability-high clinically advanced castration-resistant prostate cancer showing a remarkable response to pembrolizumab sustained over at least 18 months
Source: Cold Spring Harb Mol Case Stud. 2022 Jun;8(4):a006194. doi: 10.1101/mcs.a006194 (PMC9235847; doi:10.1101/mcs.a006194)
Supplement: Supplemental Material [file supp_mcs.a006194_Supplemental_Table_S1.xlsx]

## Sheet: merge_mutation_filt.target
Gene	Chr	Genomic position	Reference	Variant	AA change	Type	COSMIC	ClinVar	FATHMM_score	FATHMM_pred	CADD_phred	Total number of reads	Number of variant reads	VAF (%)	Pathogenicity
ARID1A	1	27023430	C	A	P179H	Missense			3.58	T	12.9	172	47	27.3	Benign
ARID1A	1	27101268	C	-	A1517fs	Frameshift deletion						397	115	29	Deleterious
FANCD2	3	10130565	G	A	G1205D	Missense			0.56	T	23.6	41	16	39	Benign
ATR	3	142274740	T	-	I774fs	Frameshift deletion						45	14	31.1	Deleterious
CHD1	5	98209341	C	T	C1176Y	Missense			-2.83	D	24.6	40	14	35	Deleterious
CHD1	5	98228323	G	A	R696C	Missense			-4.21	D	22.4	27	7	25.9	Deleterious
NBN	8	90967512	T	-	R466fs	Frameshift deletion						31	10	32.3	Deleterious
FANCC	9	97869537	G	A	A448A	Synonymous						38	12	31.6	Benign
PTEN	10	89717770	A	-	L265fs	Frameshift deletion		pathogenic				46	14	30.4	Deleterious
KMT2D	12	49427369	G	A	R3707X	Nonsense					52	158	79	50	Deleterious
ZFHX3	16	72828552	C	T	E2677K	Missense			-3.81	D	11.85	163	50	30.7	Benign
TP53	17	7577536	T	C	R249G	Missense			-7.31	D	17.88	103	28	27.2	Deleterious
TP53	17	7578389	G	A	R181C	Missense		probable pathogenic	-6.74	D	15.02	122	48	39.3	Deleterious
CDK12	17	37657655	C	T	R858W	Missense	ID=COSM3783050 (prostate)		-0.16	T	18.36	66	24	36.4	Deleterious
ASXL1	20	31019465	G	A	R321Q	Missense			2.21	T	22.6	33	9	27.3	Benign
ZMYM3	X	70467749	CA	-	V661fs	Frameshift deletion						108	78	72.2	Deleterious
SMARCA1	X	128621084	T	-	M710fs	Frameshift deletion						74	50	67.6	Deleterious
Supplemental Table S1. The complete list of variants identified in genes that are known to be recurrently altered in prostate cancer.
